# Supplementary material for: Integrating humanoid robots with human musicians for synchronized musical performances
Source: PeerJ Comput Sci. 2025 Jan 3;11:e2632. doi: 10.7717/peerj-cs.2632 (PMC11784815; doi:10.7717/peerj-cs.2632)
Supplement: Supplemental Information 1 — Unified ROS framework for both Polaris and Oscar. [file peerj-cs-11-2632-s001.zip]

Archive with 3,228 entries (2,131 files):
- Code/drums.sh
- Code/piano.sh
- Code/src/
- Code/src/.idea/
- Code/src/.idea/misc.xml
- Code/src/.idea/modules.xml
- Code/src/.idea/src.iml
- Code/src/.idea/vcs.xml
- Code/src/.idea/workspace.xml
- Code/src/DynamixelSDK/
- Code/src/DynamixelSDK/.travis.yml
- Code/src/DynamixelSDK/c#/
- Code/src/DynamixelSDK/c#/dynamixel_functions_csharp/
- Code/src/DynamixelSDK/c#/dynamixel_functions_csharp/win32/
- Code/src/DynamixelSDK/c#/dynamixel_functions_csharp/win32/dynamixel.cs
- Code/src/DynamixelSDK/c#/dynamixel_functions_csharp/win64/
- Code/src/DynamixelSDK/c#/dynamixel_functions_csharp/win64/dynamixel.cs
- Code/src/DynamixelSDK/c#/protocol_combined/
- Code/src/DynamixelSDK/c#/protocol_combined/win32/
- Code/src/DynamixelSDK/c#/protocol_combined/win32/.vs/
- Code/src/DynamixelSDK/c#/protocol_combined/win32/.vs/protocol_combined/
- Code/src/DynamixelSDK/c#/protocol_combined/win32/.vs/protocol_combined/v14/
- Code/src/DynamixelSDK/c#/protocol_combined/win32/.vs/protocol_combined/v14/.suo
- Code/src/DynamixelSDK/c#/protocol_combined/win32/protocol_combined.sln
- Code/src/DynamixelSDK/c#/protocol_combined/win32/protocol_combined/
- Code/src/DynamixelSDK/c#/protocol_combined/win32/protocol_combined/App.config
- Code/src/DynamixelSDK/c#/protocol_combined/win32/protocol_combined/dynamixel.cs
- Code/src/DynamixelSDK/c#/protocol_combined/win32/protocol_combined/Properties/
- Code/src/DynamixelSDK/c#/protocol_combined/win32/protocol_combined/Properties/AssemblyInfo.cs
- Code/src/DynamixelSDK/c#/protocol_combined/win32/protocol_combined/protocol_combined.csproj
- Code/src/DynamixelSDK/c#/protocol_combined/win32/protocol_combined/ProtocolCombined.cs
- Code/src/DynamixelSDK/c#/protocol_combined/win64/
- Code/src/DynamixelSDK/c#/protocol_combined/win64/.vs/
- Code/src/DynamixelSDK/c#/protocol_combined/win64/.vs/protocol_combined/
- Code/src/DynamixelSDK/c#/protocol_combined/win64/.vs/protocol_combined/v14/
- Code/src/DynamixelSDK/c#/protocol_combined/win64/.vs/protocol_combined/v14/.suo
- Code/src/DynamixelSDK/c#/protocol_combined/win64/protocol_combined.sln
- Code/src/DynamixelSDK/c#/protocol_combined/win64/protocol_combined/
- Code/src/DynamixelSDK/c#/protocol_combined/win64/protocol_combined/App.config
- Code/src/DynamixelSDK/c#/protocol_combined/win64/protocol_combined/dynamixel.cs
- Code/src/DynamixelSDK/c#/protocol_combined/win64/protocol_combined/Properties/
- Code/src/DynamixelSDK/c#/protocol_combined/win64/protocol_combined/Properties/AssemblyInfo.cs
- Code/src/DynamixelSDK/c#/protocol_combined/win64/protocol_combined/protocol_combined.csproj
- Code/src/DynamixelSDK/c#/protocol_combined/win64/protocol_combined/ProtocolCombined.cs
- Code/src/DynamixelSDK/c#/protocol1.0/
- Code/src/DynamixelSDK/c#/protocol1.0/bulk_read/
- Code/src/DynamixelSDK/c#/protocol1.0/bulk_read/win32/
- Code/src/DynamixelSDK/c#/protocol1.0/bulk_read/win32/.vs/
- Code/src/DynamixelSDK/c#/protocol1.0/bulk_read/win32/.vs/bulk_read/
- Code/src/DynamixelSDK/c#/protocol1.0/bulk_read/win32/.vs/bulk_read/v14/
- Code/src/DynamixelSDK/c#/protocol1.0/bulk_read/win32/.vs/bulk_read/v14/.suo
- Code/src/DynamixelSDK/c#/protocol1.0/bulk_read/win32/bulk_read.sln
- Code/src/DynamixelSDK/c#/protocol1.0/bulk_read/win32/bulk_read/
- Code/src/DynamixelSDK/c#/protocol1.0/bulk_read/win32/bulk_read/App.config
- Code/src/DynamixelSDK/c#/protocol1.0/bulk_read/win32/bulk_read/bulk_read.csproj
- Code/src/DynamixelSDK/c#/protocol1.0/bulk_read/win32/bulk_read/BulkRead.cs
- Code/src/DynamixelSDK/c#/protocol1.0/bulk_read/win32/bulk_read/dynamixel.cs
- Code/src/DynamixelSDK/c#/protocol1.0/bulk_read/win32/bulk_read/Properties/
- Code/src/DynamixelSDK/c#/protocol1.0/bulk_read/win32/bulk_read/Properties/AssemblyInfo.cs
- Code/src/DynamixelSDK/c#/protocol1.0/bulk_read/win64/
- Code/src/DynamixelSDK/c#/protocol1.0/bulk_read/win64/.vs/
- Code/src/DynamixelSDK/c#/protocol1.0/bulk_read/win64/.vs/bulk_read/
- Code/src/DynamixelSDK/c#/protocol1.0/bulk_read/win64/.vs/bulk_read/v14/
- Code/src/DynamixelSDK/c#/protocol1.0/bulk_read/win64/.vs/bulk_read/v14/.suo
- Code/src/DynamixelSDK/c#/protocol1.0/bulk_read/win64/bulk_read.sln
- Code/src/DynamixelSDK/c#/protocol1.0/bulk_read/win64/bulk_read/
- Code/src/DynamixelSDK/c#/protocol1.0/bulk_read/win64/bulk_read/App.config
- Code/src/DynamixelSDK/c#/protocol1.0/bulk_read/win64/bulk_read/bulk_read.csproj
- Code/src/DynamixelSDK/c#/protocol1.0/bulk_read/win64/bulk_read/BulkRead.cs
- Code/src/DynamixelSDK/c#/protocol1.0/bulk_read/win64/bulk_read/dynamixel.cs
- Code/src/DynamixelSDK/c#/protocol1.0/bulk_read/win64/bulk_read/Properties/
- Code/src/DynamixelSDK/c#/protocol1.0/bulk_read/win64/bulk_read/Properties/AssemblyInfo.cs
- Code/src/DynamixelSDK/c#/protocol1.0/multi_port/
- Code/src/DynamixelSDK/c#/protocol1.0/multi_port/win32/
- Code/src/DynamixelSDK/c#/protocol1.0/multi_port/win32/.vs/
- Code/src/DynamixelSDK/c#/protocol1.0/multi_port/win32/.vs/multi_port/
- Code/src/DynamixelSDK/c#/protocol1.0/multi_port/win32/.vs/multi_port/v14/
- Code/src/DynamixelSDK/c#/protocol1.0/multi_port/win32/.vs/multi_port/v14/.suo
- Code/src/DynamixelSDK/c#/protocol1.0/multi_port/win32/multi_port.sln
- Code/src/DynamixelSDK/c#/protocol1.0/multi_port/win32/multi_port/
- Code/src/DynamixelSDK/c#/protocol1.0/multi_port/win32/multi_port/App.config
- Code/src/DynamixelSDK/c#/protocol1.0/multi_port/win32/multi_port/dynamixel.cs
- Code/src/DynamixelSDK/c#/protocol1.0/multi_port/win32/multi_port/multi_port.csproj
- Code/src/DynamixelSDK/c#/protocol1.0/multi_port/win32/multi_port/MultiPort.cs
- Code/src/DynamixelSDK/c#/protocol1.0/multi_port/win32/multi_port/Properties/
- Code/src/DynamixelSDK/c#/protocol1.0/multi_port/win32/multi_port/Properties/AssemblyInfo.cs
- Code/src/DynamixelSDK/c#/protocol1.0/multi_port/win64/
- Code/src/DynamixelSDK/c#/protocol1.0/multi_port/win64/.vs/
- Code/src/DynamixelSDK/c#/protocol1.0/multi_port/win64/.vs/multi_port/
- Code/src/DynamixelSDK/c#/protocol1.0/multi_port/win64/.vs/multi_port/v14/
- Code/src/DynamixelSDK/c#/protocol1.0/multi_port/win64/.vs/multi_port/v14/.suo
- Code/src/DynamixelSDK/c#/protocol1.0/multi_port/win64/multi_port.sln
- Code/src/DynamixelSDK/c#/protocol1.0/multi_port/win64/multi_port/
- Code/src/DynamixelSDK/c#/protocol1.0/multi_port/win64/multi_port/App.config
- Code/src/DynamixelSDK/c#/protocol1.0/multi_port/win64/multi_port/dynamixel.cs
- Code/src/DynamixelSDK/c#/protocol1.0/multi_port/win64/multi_port/multi_port.csproj
- Code/src/DynamixelSDK/c#/protocol1.0/multi_port/win64/multi_port/MultiPort.cs
- Code/src/DynamixelSDK/c#/protocol1.0/multi_port/win64/multi_port/Properties/
- Code/src/DynamixelSDK/c#/protocol1.0/multi_port/win64/multi_port/Properties/AssemblyInfo.cs
- Code/src/DynamixelSDK/c#/protocol1.0/ping/
- Code/src/DynamixelSDK/c#/protocol1.0/ping/win32/
- Code/src/DynamixelSDK/c#/protocol1.0/ping/win32/.vs/
- Code/src/DynamixelSDK/c#/protocol1.0/ping/win32/.vs/ping/
- Code/src/DynamixelSDK/c#/protocol1.0/ping/win32/.vs/ping/v14/
- Code/src/DynamixelSDK/c#/protocol1.0/ping/win32/.vs/ping/v14/.suo
- Code/src/DynamixelSDK/c#/protocol1.0/ping/win32/ping.sln
- Code/src/DynamixelSDK/c#/protocol1.0/ping/win32/ping/
- Code/src/DynamixelSDK/c#/protocol1.0/ping/win32/ping/App.config
- Code/src/DynamixelSDK/c#/protocol1.0/ping/win32/ping/dynamixel.cs
- Code/src/DynamixelSDK/c#/protocol1.0/ping/win32/ping/Ping.cs
- Code/src/DynamixelSDK/c#/protocol1.0/ping/win32/ping/ping.csproj
- Code/src/DynamixelSDK/c#/protocol1.0/ping/win32/ping/Properties/
- Code/src/DynamixelSDK/c#/protocol1.0/ping/win32/ping/Properties/AssemblyInfo.cs
- Code/src/DynamixelSDK/c#/protocol1.0/ping/win64/
- Code/src/DynamixelSDK/c#/protocol1.0/ping/win64/.vs/
- Code/src/DynamixelSDK/c#/protocol1.0/ping/win64/.vs/ping/
- Code/src/DynamixelSDK/c#/protocol1.0/ping/win64/.vs/ping/v14/
- Code/src/DynamixelSDK/c#/protocol1.0/ping/win64/.vs/ping/v14/.suo
- Code/src/DynamixelSDK/c#/protocol1.0/ping/win64/ping.sln
- Code/src/DynamixelSDK/c#/protocol1.0/ping/win64/ping/
- Code/src/DynamixelSDK/c#/protocol1.0/ping/win64/ping/App.config
- Code/src/DynamixelSDK/c#/protocol1.0/ping/win64/ping/dynamixel.cs
- Code/src/DynamixelSDK/c#/protocol1.0/ping/win64/ping/Ping.cs
- Code/src/DynamixelSDK/c#/protocol1.0/ping/win64/ping/ping.csproj
- Code/src/DynamixelSDK/c#/protocol1.0/ping/win64/ping/Properties/
- Code/src/DynamixelSDK/c#/protocol1.0/ping/win64/ping/Properties/AssemblyInfo.cs
- Code/src/DynamixelSDK/c#/protocol1.0/read_write/
- Code/src/DynamixelSDK/c#/protocol1.0/read_write/win32/
- Code/src/DynamixelSDK/c#/protocol1.0/read_write/win32/.vs/
- Code/src/DynamixelSDK/c#/protocol1.0/read_write/win32/.vs/read_write/
- Code/src/DynamixelSDK/c#/protocol1.0/read_write/win32/.vs/read_write/v14/
- Code/src/DynamixelSDK/c#/protocol1.0/read_write/win32/.vs/read_write/v14/.suo
- Code/src/DynamixelSDK/c#/protocol1.0/read_write/win32/read_write.sln
- Code/src/DynamixelSDK/c#/protocol1.0/read_write/win32/read_write/
- Code/src/DynamixelSDK/c#/protocol1.0/read_write/win32/read_write/App.config
- Code/src/DynamixelSDK/c#/protocol1.0/read_write/win32/read_write/dynamixel.cs
- Code/src/DynamixelSDK/c#/protocol1.0/read_write/win32/read_write/Properties/
- Code/src/DynamixelSDK/c#/protocol1.0/read_write/win32/read_write/Properties/AssemblyInfo.cs
- Code/src/DynamixelSDK/c#/protocol1.0/read_write/win32/read_write/read_write.csproj
- Code/src/DynamixelSDK/c#/protocol1.0/read_write/win32/read_write/ReadWrite.cs
- Code/src/DynamixelSDK/c#/protocol1.0/read_write/win64/
- Code/src/DynamixelSDK/c#/protocol1.0/read_write/win64/.vs/
- Code/src/DynamixelSDK/c#/protocol1.0/read_write/win64/.vs/read_write/
- Code/src/DynamixelSDK/c#/protocol1.0/read_write/win64/.vs/read_write/v14/
- Code/src/DynamixelSDK/c#/protocol1.0/read_write/win64/.vs/read_write/v14/.suo
- Code/src/DynamixelSDK/c#/protocol1.0/read_write/win64/read_write.sln
- Code/src/DynamixelSDK/c#/protocol1.0/read_write/win64/read_write/
- Code/src/DynamixelSDK/c#/protocol1.0/read_write/win64/read_write/App.config
- Code/src/DynamixelSDK/c#/protocol1.0/read_write/win64/read_write/dynamixel.cs
- Code/src/DynamixelSDK/c#/protocol1.0/read_write/win64/read_write/Properties/
- Code/src/DynamixelSDK/c#/protocol1.0/read_write/win64/read_write/Properties/AssemblyInfo.cs
- Code/src/DynamixelSDK/c#/protocol1.0/read_write/win64/read_write/read_write.csproj
- Code/src/DynamixelSDK/c#/protocol1.0/read_write/win64/read_write/ReadWrite.cs
- Code/src/DynamixelSDK/c#/protocol1.0/reset/
- Code/src/DynamixelSDK/c#/protocol1.0/reset/win32/
- Code/src/DynamixelSDK/c#/protocol1.0/reset/win32/.vs/
- Code/src/DynamixelSDK/c#/protocol1.0/reset/win32/.vs/reset/
- Code/src/DynamixelSDK/c#/protocol1.0/reset/win32/.vs/reset/v14/
- Code/src/DynamixelSDK/c#/protocol1.0/reset/win32/.vs/reset/v14/.suo
- Code/src/DynamixelSDK/c#/protocol1.0/reset/win32/reset.sln
- Code/src/DynamixelSDK/c#/protocol1.0/reset/win32/reset/
- Code/src/DynamixelSDK/c#/protocol1.0/reset/win32/reset/App.config
- Code/src/DynamixelSDK/c#/protocol1.0/reset/win32/reset/dynamixel.cs
- Code/src/DynamixelSDK/c#/protocol1.0/reset/win32/reset/Properties/
- Code/src/DynamixelSDK/c#/protocol1.0/reset/win32/reset/Properties/AssemblyInfo.cs
- Code/src/DynamixelSDK/c#/protocol1.0/reset/win32/reset/Reset.cs
- Code/src/DynamixelSDK/c#/protocol1.0/reset/win32/reset/reset.csproj
- Code/src/DynamixelSDK/c#/protocol1.0/reset/win64/
- Code/src/DynamixelSDK/c#/protocol1.0/reset/win64/.vs/
- Code/src/DynamixelSDK/c#/protocol1.0/reset/win64/.vs/reset/
- Code/src/DynamixelSDK/c#/protocol1.0/reset/win64/.vs/reset/v14/
- Code/src/DynamixelSDK/c#/protocol1.0/reset/win64/.vs/reset/v14/.suo
- Code/src/DynamixelSDK/c#/protocol1.0/reset/win64/reset.sln
- Code/src/DynamixelSDK/c#/protocol1.0/reset/win64/reset/
- Code/src/DynamixelSDK/c#/protocol1.0/reset/win64/reset/App.config
- Code/src/DynamixelSDK/c#/protocol1.0/reset/win64/reset/dynamixel.cs
- Code/src/DynamixelSDK/c#/protocol1.0/reset/win64/reset/Properties/
- Code/src/DynamixelSDK/c#/protocol1.0/reset/win64/reset/Properties/AssemblyInfo.cs
- Code/src/DynamixelSDK/c#/protocol1.0/reset/win64/reset/Reset.cs
- Code/src/DynamixelSDK/c#/protocol1.0/reset/win64/reset/reset.csproj
- Code/src/DynamixelSDK/c#/protocol1.0/sync_write/
- Code/src/DynamixelSDK/c#/protocol1.0/sync_write/win32/
- Code/src/DynamixelSDK/c#/protocol1.0/sync_write/win32/.vs/
- Code/src/DynamixelSDK/c#/protocol1.0/sync_write/win32/.vs/sync_write/
- Code/src/DynamixelSDK/c#/protocol1.0/sync_write/win32/.vs/sync_write/v14/
- Code/src/DynamixelSDK/c#/protocol1.0/sync_write/win32/.vs/sync_write/v14/.suo
- Code/src/DynamixelSDK/c#/protocol1.0/sync_write/win32/sync_write.sln
- Code/src/DynamixelSDK/c#/protocol1.0/sync_write/win32/sync_write/
- Code/src/DynamixelSDK/c#/protocol1.0/sync_write/win32/sync_write/App.config
- Code/src/DynamixelSDK/c#/protocol1.0/sync_write/win32/sync_write/dynamixel.cs
- Code/src/DynamixelSDK/c#/protocol1.0/sync_write/win32/sync_write/Properties/
- Code/src/DynamixelSDK/c#/protocol1.0/sync_write/win32/sync_write/Properties/AssemblyInfo.cs
- Code/src/DynamixelSDK/c#/protocol1.0/sync_write/win32/sync_write/sync_write.csproj
- Code/src/DynamixelSDK/c#/protocol1.0/sync_write/win32/sync_write/SyncWrite.cs
- Code/src/DynamixelSDK/c#/protocol1.0/sync_write/win64/
- Code/src/DynamixelSDK/c#/protocol1.0/sync_write/win64/.vs/
- Code/src/DynamixelSDK/c#/protocol1.0/sync_write/win64/.vs/sync_write/
- Code/src/DynamixelSDK/c#/protocol1.0/sync_write/win64/.vs/sync_write/v14/
- Code/src/DynamixelSDK/c#/protocol1.0/sync_write/win64/.vs/sync_write/v14/.suo
- Code/src/DynamixelSDK/c#/protocol1.0/sync_write/win64/sync_write.sln
- Code/src/DynamixelSDK/c#/protocol1.0/sync_write/win64/sync_write/
- Code/src/DynamixelSDK/c#/protocol1.0/sync_write/win64/sync_write/App.config
- Code/src/DynamixelSDK/c#/protocol1.0/sync_write/win64/sync_write/dynamixel.cs
- Code/src/DynamixelSDK/c#/protocol1.0/sync_write/win64/sync_write/Properties/
- Code/src/DynamixelSDK/c#/protocol1.0/sync_write/win64/sync_write/Properties/AssemblyInfo.cs
- Code/src/DynamixelSDK/c#/protocol1.0/sync_write/win64/sync_write/sync_write.csproj
- Code/src/DynamixelSDK/c#/protocol1.0/sync_write/win64/sync_write/SyncWrite.cs
- Code/src/DynamixelSDK/c#/protocol2.0/
- Code/src/DynamixelSDK/c#/protocol2.0/broadcast_ping/
- Code/src/DynamixelSDK/c#/protocol2.0/broadcast_ping/win32/
- Code/src/DynamixelSDK/c#/protocol2.0/broadcast_ping/win32/.vs/
- Code/src/DynamixelSDK/c#/protocol2.0/broadcast_ping/win32/.vs/broadcast_ping/
- Code/src/DynamixelSDK/c#/protocol2.0/broadcast_ping/win32/.vs/broadcast_ping/v14/
- Code/src/DynamixelSDK/c#/protocol2.0/broadcast_ping/win32/.vs/broadcast_ping/v14/.suo
- Code/src/DynamixelSDK/c#/protocol2.0/broadcast_ping/win32/broadcast_ping.sln
- Code/src/DynamixelSDK/c#/protocol2.0/broadcast_ping/win32/broadcast_ping/
- Code/src/DynamixelSDK/c#/protocol2.0/broadcast_ping/win32/broadcast_ping/App.config
- Code/src/DynamixelSDK/c#/protocol2.0/broadcast_ping/win32/broadcast_ping/broadcast_ping.csproj
- Code/src/DynamixelSDK/c#/protocol2.0/broadcast_ping/win32/broadcast_ping/BroadcastPing.cs
- Code/src/DynamixelSDK/c#/protocol2.0/broadcast_ping/win32/broadcast_ping/dynamixel.cs
- Code/src/DynamixelSDK/c#/protocol2.0/broadcast_ping/win32/broadcast_ping/Properties/
- Code/src/DynamixelSDK/c#/protocol2.0/broadcast_ping/win32/broadcast_ping/Properties/AssemblyInfo.cs
- Code/src/DynamixelSDK/c#/protocol2.0/broadcast_ping/win64/
- Code/src/DynamixelSDK/c#/protocol2.0/broadcast_ping/win64/.vs/
- Code/src/DynamixelSDK/c#/protocol2.0/broadcast_ping/win64/.vs/broadcast_ping/
- Code/src/DynamixelSDK/c#/protocol2.0/broadcast_ping/win64/.vs/broadcast_ping/v14/
- Code/src/DynamixelSDK/c#/protocol2.0/broadcast_ping/win64/.vs/broadcast_ping/v14/.suo
- Code/src/DynamixelSDK/c#/protocol2.0/broadcast_ping/win64/broadcast_ping.sln
- Code/src/DynamixelSDK/c#/protocol2.0/broadcast_ping/win64/broadcast_ping/
- Code/src/DynamixelSDK/c#/protocol2.0/broadcast_ping/win64/broadcast_ping/App.config
- Code/src/DynamixelSDK/c#/protocol2.0/broadcast_ping/win64/broadcast_ping/broadcast_ping.csproj
- Code/src/DynamixelSDK/c#/protocol2.0/broadcast_ping/win64/broadcast_ping/BroadcastPing.cs
- Code/src/DynamixelSDK/c#/protocol2.0/broadcast_ping/win64/broadcast_ping/dynamixel.cs
- Code/src/DynamixelSDK/c#/protocol2.0/broadcast_ping/win64/broadcast_ping/Properties/
- Code/src/DynamixelSDK/c#/protocol2.0/broadcast_ping/win64/broadcast_ping/Properties/AssemblyInfo.cs
- Code/src/DynamixelSDK/c#/protocol2.0/bulk_read_write/
- Code/src/DynamixelSDK/c#/protocol2.0/bulk_read_write/win32/
- Code/src/DynamixelSDK/c#/protocol2.0/bulk_read_write/win32/.vs/
- Code/src/DynamixelSDK/c#/protocol2.0/bulk_read_write/win32/.vs/bulk_read_write/
- Code/src/DynamixelSDK/c#/protocol2.0/bulk_read_write/win32/.vs/bulk_read_write/v14/
- Code/src/DynamixelSDK/c#/protocol2.0/bulk_read_write/win32/.vs/bulk_read_write/v14/.suo
- Code/src/DynamixelSDK/c#/protocol2.0/bulk_read_write/win32/bulk_read_write.sln
- Code/src/DynamixelSDK/c#/protocol2.0/bulk_read_write/win32/bulk_read_write/
- Code/src/DynamixelSDK/c#/protocol2.0/bulk_read_write/win32/bulk_read_write/App.config
- Code/src/DynamixelSDK/c#/protocol2.0/bulk_read_write/win32/bulk_read_write/bulk_read_write.csproj
- Code/src/DynamixelSDK/c#/protocol2.0/bulk_read_write/win32/bulk_read_write/BulkReadWrite.cs
- Code/src/DynamixelSDK/c#/protocol2.0/bulk_read_write/win32/bulk_read_write/dynamixel.cs
- Code/src/DynamixelSDK/c#/protocol2.0/bulk_read_write/win32/bulk_read_write/Properties/
- Code/src/DynamixelSDK/c#/protocol2.0/bulk_read_write/win32/bulk_read_write/Properties/AssemblyInfo.cs
- Code/src/DynamixelSDK/c#/protocol2.0/bulk_read_write/win64/
- Code/src/DynamixelSDK/c#/protocol2.0/bulk_read_write/win64/.vs/
- Code/src/DynamixelSDK/c#/protocol2.0/bulk_read_write/win64/.vs/bulk_read_write/
- Code/src/DynamixelSDK/c#/protocol2.0/bulk_read_write/win64/.vs/bulk_read_write/v14/
- Code/src/DynamixelSDK/c#/protocol2.0/bulk_read_write/win64/.vs/bulk_read_write/v14/.suo
- Code/src/DynamixelSDK/c#/protocol2.0/bulk_read_write/win64/bulk_read_write.sln
- Code/src/DynamixelSDK/c#/protocol2.0/bulk_read_write/win64/bulk_read_write/
- Code/src/DynamixelSDK/c#/protocol2.0/bulk_read_write/win64/bulk_read_write/App.config
- Code/src/DynamixelSDK/c#/protocol2.0/bulk_read_write/win64/bulk_read_write/bulk_read_write.csproj
- Code/src/DynamixelSDK/c#/protocol2.0/bulk_read_write/win64/bulk_read_write/BulkReadWrite.cs
- Code/src/DynamixelSDK/c#/protocol2.0/bulk_read_write/win64/bulk_read_write/dynamixel.cs
- Code/src/DynamixelSDK/c#/protocol2.0/bulk_read_write/win64/bulk_read_write/Properties/
- Code/src/DynamixelSDK/c#/protocol2.0/bulk_read_write/win64/bulk_read_write/Properties/AssemblyInfo.cs
- Code/src/DynamixelSDK/c#/protocol2.0/factory_reset/
- Code/src/DynamixelSDK/c#/protocol2.0/factory_reset/win32/
- Code/src/DynamixelSDK/c#/protocol2.0/factory_reset/win32/.vs/
- Code/src/DynamixelSDK/c#/protocol2.0/factory_reset/win32/.vs/factory_reset/
- Code/src/DynamixelSDK/c#/protocol2.0/factory_reset/win32/.vs/factory_reset/v14/
- Code/src/DynamixelSDK/c#/protocol2.0/factory_reset/win32/.vs/factory_reset/v14/.suo
- Code/src/DynamixelSDK/c#/protocol2.0/factory_reset/win32/factory_reset.sln
- Code/src/DynamixelSDK/c#/protocol2.0/factory_reset/win32/factory_reset/
- Code/src/DynamixelSDK/c#/protocol2.0/factory_reset/win32/factory_reset/App.config
- Code/src/DynamixelSDK/c#/protocol2.0/factory_reset/win32/factory_reset/dynamixel.cs
- Code/src/DynamixelSDK/c#/protocol2.0/factory_reset/win32/factory_reset/factory_reset.csproj
- Code/src/DynamixelSDK/c#/protocol2.0/factory_reset/win32/factory_reset/FactoryReset.cs
- Code/src/DynamixelSDK/c#/protocol2.0/factory_reset/win32/factory_reset/Properties/
- Code/src/DynamixelSDK/c#/protocol2.0/factory_reset/win32/factory_reset/Properties/AssemblyInfo.cs
- Code/src/DynamixelSDK/c#/protocol2.0/factory_reset/win64/
- Code/src/DynamixelSDK/c#/protocol2.0/factory_reset/win64/.vs/
- Code/src/DynamixelSDK/c#/protocol2.0/factory_reset/win64/.vs/factory_reset/
- Code/src/DynamixelSDK/c#/protocol2.0/factory_reset/win64/.vs/factory_reset/v14/
- Code/src/DynamixelSDK/c#/protocol2.0/factory_reset/win64/.vs/factory_reset/v14/.suo
- Code/src/DynamixelSDK/c#/protocol2.0/factory_reset/win64/factory_reset.sln
- Code/src/DynamixelSDK/c#/protocol2.0/factory_reset/win64/factory_reset/
- Code/src/DynamixelSDK/c#/protocol2.0/factory_reset/win64/factory_reset/App.config
- Code/src/DynamixelSDK/c#/protocol2.0/factory_reset/win64/factory_reset/dynamixel.cs
- Code/src/DynamixelSDK/c#/protocol2.0/factory_reset/win64/factory_reset/factory_reset.csproj
- Code/src/DynamixelSDK/c#/protocol2.0/factory_reset/win64/factory_reset/FactoryReset.cs
- Code/src/DynamixelSDK/c#/protocol2.0/factory_reset/win64/factory_reset/Properties/
- Code/src/DynamixelSDK/c#/protocol2.0/factory_reset/win64/factory_reset/Properties/AssemblyInfo.cs
- Code/src/DynamixelSDK/c#/protocol2.0/indirect_address/
- Code/src/DynamixelSDK/c#/protocol2.0/indirect_address/win32/
- Code/src/DynamixelSDK/c#/protocol2.0/indirect_address/win32/.vs/
- Code/src/DynamixelSDK/c#/protocol2.0/indirect_address/win32/.vs/indirect_address/
- Code/src/DynamixelSDK/c#/protocol2.0/indirect_address/win32/.vs/indirect_address/v14/
- Code/src/DynamixelSDK/c#/protocol2.0/indirect_address/win32/.vs/indirect_address/v14/.suo
- Code/src/DynamixelSDK/c#/protocol2.0/indirect_address/win32/indirect_address.sln
- Code/src/DynamixelSDK/c#/protocol2.0/indirect_address/win32/indirect_address/
- Code/src/DynamixelSDK/c#/protocol2.0/indirect_address/win32/indirect_address/App.config
- Code/src/DynamixelSDK/c#/protocol2.0/indirect_address/win32/indirect_address/dynamixel.cs
- Code/src/DynamixelSDK/c#/protocol2.0/indirect_address/win32/indirect_address/indirect_address.csproj
[truncated: 2,928 more entries]
