# Supplementary material for: Integrating humanoid robots with human musicians for synchronized musical performances
Source: PeerJ Comput Sci. 2025 Jan 3;11:e2632. doi: 10.7717/peerj-cs.2632 (PMC11784815; doi:10.7717/peerj-cs.2632)
Supplement: Supplemental Information 1 — Unified ROS framework for both Polaris and Oscar. [file peerj-cs-11-2632-s001.zip › Code/src/DynamixelSDK/c#/protocol_combined/win32/protocol_combined.sln]

Microsoft Visual Studio Solution File, Format Version 12.00
# Visual Studio Express 14 for Windows Desktop
VisualStudioVersion = 14.0.25123.0
MinimumVisualStudioVersion = 10.0.40219.1
Project("{FAE04EC0-301F-11D3-BF4B-00C04F79EFBC}") = "protocol_combined", "protocol_combined\protocol_combined.csproj", "{7BBEBB23-23E4-4BEB-8B7D-343B5218A19B}"
EndProject
Global
	GlobalSection(SolutionConfigurationPlatforms) = preSolution
		Debug|Any CPU = Debug|Any CPU
		Debug|x86 = Debug|x86
		Release|Any CPU = Release|Any CPU
		Release|x86 = Release|x86
	EndGlobalSection
	GlobalSection(ProjectConfigurationPlatforms) = postSolution
		{7BBEBB23-23E4-4BEB-8B7D-343B5218A19B}.Debug|Any CPU.ActiveCfg = Debug|Any CPU
		{7BBEBB23-23E4-4BEB-8B7D-343B5218A19B}.Debug|Any CPU.Build.0 = Debug|Any CPU
		{7BBEBB23-23E4-4BEB-8B7D-343B5218A19B}.Debug|x86.ActiveCfg = Debug|x86
		{7BBEBB23-23E4-4BEB-8B7D-343B5218A19B}.Debug|x86.Build.0 = Debug|x86
		{7BBEBB23-23E4-4BEB-8B7D-343B5218A19B}.Release|Any CPU.ActiveCfg = Release|Any CPU
		{7BBEBB23-23E4-4BEB-8B7D-343B5218A19B}.Release|Any CPU.Build.0 = Release|Any CPU
		{7BBEBB23-23E4-4BEB-8B7D-343B5218A19B}.Release|x86.ActiveCfg = Release|x86
		{7BBEBB23-23E4-4BEB-8B7D-343B5218A19B}.Release|x86.Build.0 = Release|x86
	EndGlobalSection
	GlobalSection(SolutionProperties) = preSolution
		HideSolutionNode = FALSE
	EndGlobalSection
EndGlobal
