# Supplementary material for: Integrating humanoid robots with human musicians for synchronized musical performances
Source: PeerJ Comput Sci. 2025 Jan 3;11:e2632. doi: 10.7717/peerj-cs.2632 (PMC11784815; doi:10.7717/peerj-cs.2632)
Supplement: Supplemental Information 1 — Unified ROS framework for both Polaris and Oscar. [file peerj-cs-11-2632-s001.zip › Code/src/DynamixelSDK/c#/protocol_combined/win32/protocol_combined/ProtocolCombined.cs]

/*******************************************************************************
* Copyright 2017 ROBOTIS CO., LTD.
*
* Licensed under the Apache License, Version 2.0 (the "License");
* you may not use this file except in compliance with the License.
* You may obtain a copy of the License at
*
*     http://www.apache.org/licenses/LICENSE-2.0
*
* Unless required by applicable law or agreed to in writing, software
* distributed under the License is distributed on an "AS IS" BASIS,
* WITHOUT WARRANTIES OR CONDITIONS OF ANY KIND, either express or implied.
* See the License for the specific language governing permissions and
* limitations under the License.
*******************************************************************************/

/* Author: Ryu Woon Jung (Leon) */

//
// *********     Protocol Combined Example      *********
//
//
// Available Dynamixel model on this example : All models using Protocol 1.0 and 2.0
// This example is tested with a Dynamixel MX-28, a Dynamixel PRO 54-200 and an USB2DYNAMIXEL
// Be sure that properties of Dynamixel MX and PRO are already set as %% MX - ID : 1 / Baudnum : 34 (Baudrate : 57600) , PRO - ID : 1 / Baudnum : 1 (Baudrate : 57600)
//

// Be aware that:
// This example configures two different control tables (especially, if it uses Dynamixel and Dynamixel PRO). It may modify critical Dynamixel parameter on the control table, if Dynamixels have wrong ID.
//

using System;
using System.Runtime.InteropServices;
using dynamixel_sdk;

namespace protocol_combined
{
  class ProtocolCombined
  {
    // Control table address for Dynamixel MX
    public const int ADDR_MX_TORQUE_ENABLE          = 24;                  // Control table address is different in Dynamixel model
    public const int ADDR_MX_GOAL_POSITION          = 30;
    public const int ADDR_MX_PRESENT_POSITION       = 36;

    // Control table address for Dynamixel PRO
    public const int ADDR_PRO_TORQUE_ENABLE         = 562;
    public const int ADDR_PRO_GOAL_POSITION         = 596;
    public const int ADDR_PRO_PRESENT_POSITION      = 611;

    // Protocol version
    public const int PROTOCOL_VERSION1              = 1;                   // See which protocol version is used in the Dynamixel
    public const int PROTOCOL_VERSION2              = 2;

    // Default setting
    public const int DXL1_ID                        = 1;                   // Dynamixel ID: 1
    public const int DXL2_ID                        = 2;                   // Dynamixel ID: 2
    public const int BAUDRATE                       = 57600;
    public const string DEVICENAME                  = "COM1";              // Check which port is being used on your controller
                                                                           // ex) Windows: "COM1"   Linux: "/dev/ttyUSB0" Mac: "/dev/tty.usbserial-*"

    public const int TORQUE_ENABLE                  = 1;                   // Value for enabling the torque
    public const int TORQUE_DISABLE                 = 0;                   // Value for disabling the torque
    public const int DXL1_MINIMUM_POSITION_VALUE    = 100;                 // Dynamixel will rotate between this value
    public const int DXL1_MAXIMUM_POSITION_VALUE    = 4000;                // and this value (note that the Dynamixel would not move when the position value is out of movable range. Check e-manual about the range of the Dynamixel you use.)
    public const int DXL2_MINIMUM_POSITION_VALUE    = -150000;
    public const int DXL2_MAXIMUM_POSITION_VALUE    = 150000;
    public const int DXL1_MOVING_STATUS_THRESHOLD   = 10;                  // Dynamixel MX moving status threshold
    public const int DXL2_MOVING_STATUS_THRESHOLD   = 20;                  // Dynamixel PRO moving status threshold

    public const byte ESC_ASCII_VALUE = 0x1b;

    public const int COMM_SUCCESS = 0;                                     // Communication Success result value
    public const int COMM_TX_FAIL = -1001;                                 // Communication Tx Failed

    static void Main(string[] args)
    {
      // Initialize PortHandler Structs
      // Set the port path
      // Get methods and members of PortHandlerLinux or PortHandlerWindows
      int port_num = dynamixel.portHandler(DEVICENAME);

      // Initialize PacketHandler Structs
      dynamixel.packetHandler();

      int index = 0;
      int dxl_comm_result = COMM_TX_FAIL;                                  // Communication result
      UInt16[] dxl1_goal_position = new UInt16[2]{ DXL1_MINIMUM_POSITION_VALUE, DXL1_MAXIMUM_POSITION_VALUE };   // Goal position of Dynamixel MX
      int[] dxl2_goal_position = new int[2]{ DXL2_MINIMUM_POSITION_VALUE, DXL2_MAXIMUM_POSITION_VALUE };         // Goal position of Dynamixel PRO

      byte dxl_error = 0;                                                  // Dynamixel error
      UInt16 dxl1_present_position = 0;                                    // Present position of Dynamixel MX
      Int32 dxl2_present_position = 0;                                     // Present position of Dynamixel PRO


      // Open port
      if (dynamixel.openPort(port_num))
      {
        Console.WriteLine("Succeeded to open the port!");
      }
      else
      {
        Console.WriteLine("Failed to open the port!");
        Console.WriteLine("Press any key to terminate...");
        Console.ReadKey();
        return;
      }

      // Set port baudrate
      if (dynamixel.setBaudRate(port_num, BAUDRATE))
      {
        Console.WriteLine("Succeeded to change the baudrate!");
      }
      else
      {
        Console.WriteLine("Failed to change the baudrate!");
        Console.WriteLine("Press any key to terminate...");
        Console.ReadKey();
        return;
      }

      // Enable Dynamixel#1 torque
      dynamixel.write1ByteTxRx(port_num, PROTOCOL_VERSION1, DXL1_ID, ADDR_MX_TORQUE_ENABLE, TORQUE_ENABLE);
      if ((dxl_comm_result = dynamixel.getLastTxRxResult(port_num, PROTOCOL_VERSION1)) != COMM_SUCCESS)
      {
        Console.WriteLine(Marshal.PtrToStringAnsi(dynamixel.getTxRxResult(PROTOCOL_VERSION1, dxl_comm_result)));
      }
      else if ((dxl_error = dynamixel.getLastRxPacketError(port_num, PROTOCOL_VERSION1)) != 0)
      {
        Console.WriteLine(Marshal.PtrToStringAnsi(dynamixel.getRxPacketError(PROTOCOL_VERSION1, dxl_error)));
      }
      else
      {
        Console.WriteLine("Dynamixel#{0} has been successfully connected ", DXL1_ID);
      }

      // Enable Dynamixel#2 torque
      dynamixel.write1ByteTxRx(port_num, PROTOCOL_VERSION2, DXL2_ID, ADDR_PRO_TORQUE_ENABLE, TORQUE_ENABLE);
      if ((dxl_comm_result = dynamixel.getLastTxRxResult(port_num, PROTOCOL_VERSION2)) != COMM_SUCCESS)
      {
        Console.WriteLine(Marshal.PtrToStringAnsi(dynamixel.getTxRxResult(PROTOCOL_VERSION2, dxl_comm_result)));
      }
      else if ((dxl_error = dynamixel.getLastRxPacketError(port_num, PROTOCOL_VERSION2)) != 0)
      {
        Console.WriteLine(Marshal.PtrToStringAnsi(dynamixel.getRxPacketError(PROTOCOL_VERSION2, dxl_error)));
      }
      else
      {
        Console.WriteLine("Dynamixel#{0} has been successfully connected ", DXL2_ID);
      }

      while (true)
      {
        Console.WriteLine("Press any key to continue! (or press ESC to quit!)");
        if (Console.ReadKey().KeyChar == ESC_ASCII_VALUE)
          break;

        // Write Dynamixel#1 goal position
        dynamixel.write2ByteTxRx(port_num, PROTOCOL_VERSION1, DXL1_ID, ADDR_MX_GOAL_POSITION, dxl1_goal_position[index]);
        if ((dxl_comm_result = dynamixel.getLastTxRxResult(port_num, PROTOCOL_VERSION1)) != COMM_SUCCESS)
        {
          Console.WriteLine(Marshal.PtrToStringAnsi(dynamixel.getTxRxResult(PROTOCOL_VERSION1, dxl_comm_result)));
        }
        else if ((dxl_error = dynamixel.getLastRxPacketError(port_num, PROTOCOL_VERSION1)) != 0)
        {
          Console.WriteLine(Marshal.PtrToStringAnsi(dynamixel.getRxPacketError(PROTOCOL_VERSION1, dxl_error)));
        }

        // Write Dynamixel#2 goal position
        dynamixel.write4ByteTxRx(port_num, PROTOCOL_VERSION2, DXL2_ID, ADDR_PRO_GOAL_POSITION, (UInt32)dxl2_goal_position[index]);
        if ((dxl_comm_result = dynamixel.getLastTxRxResult(port_num, PROTOCOL_VERSION2)) != COMM_SUCCESS)
        {
          Console.WriteLine(Marshal.PtrToStringAnsi(dynamixel.getTxRxResult(PROTOCOL_VERSION2, dxl_comm_result)));
        }
        else if ((dxl_error = dynamixel.getLastRxPacketError(port_num, PROTOCOL_VERSION2)) != 0)
        {
          Console.WriteLine(Marshal.PtrToStringAnsi(dynamixel.getRxPacketError(PROTOCOL_VERSION2, dxl_error)));
        }

        do
        {
          // Read Dynamixel#1 present position
          dxl1_present_position = dynamixel.read2ByteTxRx(port_num, PROTOCOL_VERSION1, DXL1_ID, ADDR_MX_PRESENT_POSITION);
          if ((dxl_comm_result = dynamixel.getLastTxRxResult(port_num, PROTOCOL_VERSION1)) != COMM_SUCCESS)
          {
            Console.WriteLine(Marshal.PtrToStringAnsi(dynamixel.getTxRxResult(PROTOCOL_VERSION1, dxl_comm_result)));
          }
          else if ((dxl_error = dynamixel.getLastRxPacketError(port_num, PROTOCOL_VERSION1)) != 0)
          {
            Console.WriteLine(Marshal.PtrToStringAnsi(dynamixel.getRxPacketError(PROTOCOL_VERSION1, dxl_error)));
          }

          // Read Dynamixel#2 present position
          dxl2_present_position = (Int32)dynamixel.read4ByteTxRx(port_num, PROTOCOL_VERSION2, DXL2_ID, ADDR_PRO_PRESENT_POSITION);
          if ((dxl_comm_result = dynamixel.getLastTxRxResult(port_num, PROTOCOL_VERSION2)) != COMM_SUCCESS)
          {
            Console.WriteLine(Marshal.PtrToStringAnsi(dynamixel.getTxRxResult(PROTOCOL_VERSION2, dxl_comm_result)));
          }
          else if ((dxl_error = dynamixel.getLastRxPacketError(port_num, PROTOCOL_VERSION2)) != 0)
          {
            Console.WriteLine(Marshal.PtrToStringAnsi(dynamixel.getRxPacketError(PROTOCOL_VERSION2, dxl_error)));
          }

          Console.WriteLine("[ID: {0}] GoalPos: {1}  PresPos: {2} [ID: {3}] GoalPos: {4}  PresPos: {5}", DXL1_ID, dxl1_goal_position[index], dxl1_present_position, DXL2_ID, dxl2_goal_position[index], dxl2_present_position);

        } while ((Math.Abs(dxl1_goal_position[index] - dxl1_present_position) > DXL1_MOVING_STATUS_THRESHOLD) || (Math.Abs(dxl2_goal_position[index] - dxl2_present_position) > DXL2_MOVING_STATUS_THRESHOLD));

        // Change goal position
        if (index == 0)
        {
          index = 1;
        }
        else
        {
          index = 0;
        }
      }

      // Disable Dynamixel#1 Torque
      dynamixel.write1ByteTxRx(port_num, PROTOCOL_VERSION1, DXL1_ID, ADDR_MX_TORQUE_ENABLE, TORQUE_DISABLE);
      if ((dxl_comm_result = dynamixel.getLastTxRxResult(port_num, PROTOCOL_VERSION1)) != COMM_SUCCESS)
      {
        Console.WriteLine(Marshal.PtrToStringAnsi(dynamixel.getTxRxResult(PROTOCOL_VERSION1, dxl_comm_result)));
      }
      else if ((dxl_error = dynamixel.getLastRxPacketError(port_num, PROTOCOL_VERSION1)) != 0)
      {
        Console.WriteLine(Marshal.PtrToStringAnsi(dynamixel.getRxPacketError(PROTOCOL_VERSION1, dxl_error)));
      }

      // Disable Dynamixel#2 Torque
      dynamixel.write1ByteTxRx(port_num, PROTOCOL_VERSION2, DXL2_ID, ADDR_PRO_TORQUE_ENABLE, TORQUE_DISABLE);
      if ((dxl_comm_result = dynamixel.getLastTxRxResult(port_num, PROTOCOL_VERSION2)) != COMM_SUCCESS)
      {
        Console.WriteLine(Marshal.PtrToStringAnsi(dynamixel.getTxRxResult(PROTOCOL_VERSION2, dxl_comm_result)));
      }
      else if ((dxl_error = dynamixel.getLastRxPacketError(port_num, PROTOCOL_VERSION2)) != 0)
      {
        Console.WriteLine(Marshal.PtrToStringAnsi(dynamixel.getRxPacketError(PROTOCOL_VERSION2, dxl_error)));
      }

      // Close port
      dynamixel.closePort(port_num);

      return;
    }
  }
}
