# Supplementary material for: Integrating humanoid robots with human musicians for synchronized musical performances
Source: PeerJ Comput Sci. 2025 Jan 3;11:e2632. doi: 10.7717/peerj-cs.2632 (PMC11784815; doi:10.7717/peerj-cs.2632)
Supplement: Supplemental Information 1 — Unified ROS framework for both Polaris and Oscar. [file peerj-cs-11-2632-s001.zip › Code/src/DynamixelSDK/c#/protocol1.0/reset/win64/reset/reset.csproj]

<?xml version="1.0" encoding="utf-8"?>
<Project ToolsVersion="14.0" DefaultTargets="Build" xmlns="http://schemas.microsoft.com/developer/msbuild/2003">
  <Import Project="$(MSBuildExtensionsPath)\$(MSBuildToolsVersion)\Microsoft.Common.props" Condition="Exists('$(MSBuildExtensionsPath)\$(MSBuildToolsVersion)\Microsoft.Common.props')" />
  <PropertyGroup>
    <Configuration Condition=" '$(Configuration)' == '' ">Debug</Configuration>
    <Platform Condition=" '$(Platform)' == '' ">AnyCPU</Platform>
    <ProjectGuid>{9E063190-2F38-4EC6-92B8-9106B4A076DA}</ProjectGuid>
    <OutputType>Exe</OutputType>
    <AppDesignerFolder>Properties</AppDesignerFolder>
    <RootNamespace>reset</RootNamespace>
    <AssemblyName>reset</AssemblyName>
    <TargetFrameworkVersion>v4.5</TargetFrameworkVersion>
    <FileAlignment>512</FileAlignment>
  </PropertyGroup>
  <PropertyGroup Condition=" '$(Configuration)|$(Platform)' == 'Debug|AnyCPU' ">
    <PlatformTarget>AnyCPU</PlatformTarget>
    <DebugSymbols>true</DebugSymbols>
    <DebugType>full</DebugType>
    <Optimize>false</Optimize>
    <OutputPath>bin\Debug\</OutputPath>
    <DefineConstants>DEBUG;TRACE</DefineConstants>
    <ErrorReport>prompt</ErrorReport>
    <WarningLevel>4</WarningLevel>
  </PropertyGroup>
  <PropertyGroup Condition=" '$(Configuration)|$(Platform)' == 'Release|AnyCPU' ">
    <PlatformTarget>AnyCPU</PlatformTarget>
    <DebugType>pdbonly</DebugType>
    <Optimize>true</Optimize>
    <OutputPath>bin\Release\</OutputPath>
    <DefineConstants>TRACE</DefineConstants>
    <ErrorReport>prompt</ErrorReport>
    <WarningLevel>4</WarningLevel>
  </PropertyGroup>
  <PropertyGroup Condition="'$(Configuration)|$(Platform)' == 'Debug|x64'">
    <DebugSymbols>true</DebugSymbols>
    <OutputPath>bin\x64\Debug\</OutputPath>
    <DefineConstants>DEBUG;TRACE</DefineConstants>
    <DebugType>full</DebugType>
    <PlatformTarget>x64</PlatformTarget>
    <ErrorReport>prompt</ErrorReport>
    <CodeAnalysisRuleSet>MinimumRecommendedRules.ruleset</CodeAnalysisRuleSet>
    <Prefer32Bit>true</Prefer32Bit>
  </PropertyGroup>
  <PropertyGroup Condition="'$(Configuration)|$(Platform)' == 'Release|x64'">
    <OutputPath>bin\x64\Release\</OutputPath>
    <DefineConstants>TRACE</DefineConstants>
    <Optimize>true</Optimize>
    <DebugType>pdbonly</DebugType>
    <PlatformTarget>x64</PlatformTarget>
    <ErrorReport>prompt</ErrorReport>
    <CodeAnalysisRuleSet>MinimumRecommendedRules.ruleset</CodeAnalysisRuleSet>
    <Prefer32Bit>true</Prefer32Bit>
  </PropertyGroup>
  <ItemGroup>
    <Reference Include="System" />
    <Reference Include="System.Core" />
    <Reference Include="System.Xml.Linq" />
    <Reference Include="System.Data.DataSetExtensions" />
    <Reference Include="Microsoft.CSharp" />
    <Reference Include="System.Data" />
    <Reference Include="System.Net.Http" />
    <Reference Include="System.Xml" />
  </ItemGroup>
  <ItemGroup>
    <Compile Include="dynamixel.cs" />
    <Compile Include="Reset.cs" />
    <Compile Include="Properties\AssemblyInfo.cs" />
  </ItemGroup>
  <ItemGroup>
    <None Include="App.config" />
  </ItemGroup>
  <Import Project="$(MSBuildToolsPath)\Microsoft.CSharp.targets" />
  <!-- To modify your build process, add your task inside one of the targets below and uncomment it. 
       Other similar extension points exist, see Microsoft.Common.targets.
  <Target Name="BeforeBuild">
  </Target>
  <Target Name="AfterBuild">
  </Target>
  -->
</Project>
