# Supplementary material for: Integrating humanoid robots with human musicians for synchronized musical performances
Source: PeerJ Comput Sci. 2025 Jan 3;11:e2632. doi: 10.7717/peerj-cs.2632 (PMC11784815; doi:10.7717/peerj-cs.2632)
Supplement: Supplemental Information 1 — Unified ROS framework for both Polaris and Oscar. [file peerj-cs-11-2632-s001.zip › Code/src/DynamixelSDK/c#/protocol1.0/sync_write/win64/sync_write.sln]

Microsoft Visual Studio Solution File, Format Version 12.00
# Visual Studio Express 14 for Windows Desktop
VisualStudioVersion = 14.0.25123.0
MinimumVisualStudioVersion = 10.0.40219.1
Project("{FAE04EC0-301F-11D3-BF4B-00C04F79EFBC}") = "sync_write", "sync_write\sync_write.csproj", "{23EAE323-3535-448B-BC18-2A516BB7759C}"
EndProject
Global
	GlobalSection(SolutionConfigurationPlatforms) = preSolution
		Debug|Any CPU = Debug|Any CPU
		Debug|x64 = Debug|x64
		Release|Any CPU = Release|Any CPU
		Release|x64 = Release|x64
	EndGlobalSection
	GlobalSection(ProjectConfigurationPlatforms) = postSolution
		{23EAE323-3535-448B-BC18-2A516BB7759C}.Debug|Any CPU.ActiveCfg = Debug|Any CPU
		{23EAE323-3535-448B-BC18-2A516BB7759C}.Debug|Any CPU.Build.0 = Debug|Any CPU
		{23EAE323-3535-448B-BC18-2A516BB7759C}.Debug|x64.ActiveCfg = Debug|x64
		{23EAE323-3535-448B-BC18-2A516BB7759C}.Debug|x64.Build.0 = Debug|x64
		{23EAE323-3535-448B-BC18-2A516BB7759C}.Release|Any CPU.ActiveCfg = Release|Any CPU
		{23EAE323-3535-448B-BC18-2A516BB7759C}.Release|Any CPU.Build.0 = Release|Any CPU
		{23EAE323-3535-448B-BC18-2A516BB7759C}.Release|x64.ActiveCfg = Release|x64
		{23EAE323-3535-448B-BC18-2A516BB7759C}.Release|x64.Build.0 = Release|x64
	EndGlobalSection
	GlobalSection(SolutionProperties) = preSolution
		HideSolutionNode = FALSE
	EndGlobalSection
EndGlobal
