# Supplementary material for: Integrating humanoid robots with human musicians for synchronized musical performances
Source: PeerJ Comput Sci. 2025 Jan 3;11:e2632. doi: 10.7717/peerj-cs.2632 (PMC11784815; doi:10.7717/peerj-cs.2632)
Supplement: Supplemental Information 1 — Unified ROS framework for both Polaris and Oscar. [file peerj-cs-11-2632-s001.zip › Code/src/DynamixelSDK/c#/protocol2.0/bulk_read_write/win32/bulk_read_write/Properties/AssemblyInfo.cs]

using System.Reflection;
using System.Runtime.CompilerServices;
using System.Runtime.InteropServices;


[assembly: AssemblyTitle("bulk_read_write")]
[assembly: AssemblyDescription("")]
[assembly: AssemblyConfiguration("")]
[assembly: AssemblyCompany("")]
[assembly: AssemblyProduct("bulk_read_write")]
[assembly: AssemblyCopyright("Copyright ©  2016")]
[assembly: AssemblyTrademark("")]
[assembly: AssemblyCulture("")]

 
 

[assembly: ComVisible(false)]


[assembly: Guid("ae76b9ac-97eb-40b1-8161-576c3b15ccb8")]


//

 


//
 

// [assembly: AssemblyVersion("1.0.*")]
[assembly: AssemblyVersion("1.0.0.0")]
[assembly: AssemblyFileVersion("1.0.0.0")]
