# Supplementary material for: Integrating humanoid robots with human musicians for synchronized musical performances
Source: PeerJ Comput Sci. 2025 Jan 3;11:e2632. doi: 10.7717/peerj-cs.2632 (PMC11784815; doi:10.7717/peerj-cs.2632)
Supplement: Supplemental Information 3 — 10 times of song plays for both songs. [file peerj-cs-11-2632-s003.txt]

Play time knockin'
Keyboard: 146.10
Drum: 146.40
Play time beyond
Keyboard: 203.74
Drum: 204.04

Play time knockin'
Keyboard: 146.19
Drum: 146.47
Play time beyond
Keyboard: 203.49
Drum: 203.80

Play time knockin'
Keyboard: 146.66
Drum: 146.94
Play time beyond
Keyboard: 203.26
Drum: 203.58

Play time knockin'
Keyboard: 146.52
Drum: 146.79
Play time beyond
Keyboard: 203.19
Drum: 203.51

Play time knockin'
Keyboard: 146.25
Drum: 146.52
Play time beyond
Keyboard: 203.58
Drum: 203.88

Play time knockin'
Keyboard: 146.38
Drum: 146.66
Play time beyond
Keyboard: 203.45
Drum: 203.76

Play time knockin'
Keyboard: 146.52
Drum: 146.78
Play time beyond
Keyboard: 203.88
Drum: 204.19

Play time knockin'
Keyboard: 146.23
Drum: 146.51
Play time beyond
Keyboard: 203.59
Drum: 203.90

Play time knockin'
Keyboard: 146.30
Drum: 146.58
Play time beyond
Keyboard: 203.49
Drum: 203.80

Play time knockin'
Keyboard: 146.24
Drum: 146.53
Play time beyond
Keyboard: 203.58
Drum: 203.88
