# Supplementary material for: Integrating humanoid robots with human musicians for synchronized musical performances
Source: PeerJ Comput Sci. 2025 Jan 3;11:e2632. doi: 10.7717/peerj-cs.2632 (PMC11784815; doi:10.7717/peerj-cs.2632)
Supplement: Supplemental Information 4 — 10 times of song plays for both songs. [file peerj-cs-11-2632-s004.txt]

Play time knockin'
Keyboard: 146.32
Drum: 149.56
Play time beyond
Keyboard: 203.75
Drum: 207.61

Play time knockin'
Keyboard: 146.98
Drum: 150.20
Play time beyond
Keyboard: 203.63
Drum: 207.49

Play time knockin'
Keyboard: 146.10
Drum: 149.33
Play time beyond
Keyboard: 203.64
Drum: 207.50

Play time knockin'
Keyboard: 146.32
Drum: 149.55
Play time beyond
Keyboard: 203.29
Drum: 207.16

Play time knockin'
Keyboard: 146.24
Drum: 149.48
Play time beyond
Keyboard: 203.74
Drum: 207.61

Play time knockin'
Keyboard: 146.42
Drum: 149.67
Play time beyond
Keyboard: 203.56
Drum: 207.44

Play time knockin'
Keyboard: 146.76
Drum: 150.01
Play time beyond
Keyboard: 203.83
Drum: 207.69

Play time knockin'
Keyboard: 146.70
Drum: 149.92
Play time beyond
Keyboard: 203.03
Drum: 206.88

Play time knockin'
Keyboard: 146.89
Drum: 150.11
Play time beyond
Keyboard: 204.00
Drum: 207.87

Play time knockin'
Keyboard: 146.23
Drum: 149.46
Play time beyond
Keyboard: 203.56
Drum: 207.42
