# Supplementary material for: Integrating humanoid robots with human musicians for synchronized musical performances
Source: PeerJ Comput Sci. 2025 Jan 3;11:e2632. doi: 10.7717/peerj-cs.2632 (PMC11784815; doi:10.7717/peerj-cs.2632)
Supplement: Supplemental Information 6 — 20 trials for each offset positions. [file peerj-cs-11-2632-s006.txt]

Trial	Offset_Position	Success
1	y_p	TRUE
2	y_p	TRUE
3	x_p	TRUE
4	y_p	TRUE
5	x_n	TRUE
6	y_n	TRUE
7	y_n	TRUE
8	x_p	TRUE
9	y_p	TRUE
10	z_n	TRUE
11	x_p	TRUE
12	y_n	TRUE
13	x_p	FALSE
14	x_n	TRUE
15	z_p	TRUE
16	z_p	TRUE
17	z_n	TRUE
18	x_p	TRUE
19	z_p	TRUE
20	z_n	TRUE
21	y_n	TRUE
22	y_p	TRUE
23	x_n	TRUE
24	y_n	FALSE
25	y_p	TRUE
26	x_p	TRUE
27	x_p	TRUE
28	z_n	TRUE
29	y_n	TRUE
30	z_p	TRUE
31	x_n	TRUE
32	y_n	FALSE
33	x_n	TRUE
34	z_p	TRUE
35	y_p	TRUE
36	z_n	TRUE
37	x_n	TRUE
38	y_p	TRUE
39	z_n	TRUE
40	x_p	TRUE
41	x_n	TRUE
42	x_n	TRUE
43	y_n	TRUE
44	x_n	TRUE
45	z_p	TRUE
46	z_p	TRUE
47	x_p	TRUE
48	z_p	FALSE
49	y_n	TRUE
50	x_n	FALSE
51	y_p	TRUE
52	x_n	TRUE
53	x_p	TRUE
54	y_n	TRUE
55	x_n	TRUE
56	z_n	TRUE
57	x_p	TRUE
58	y_p	FALSE
59	y_n	TRUE
60	y_n	TRUE
61	z_p	TRUE
62	x_n	TRUE
63	x_p	TRUE
64	z_p	FALSE
65	z_n	TRUE
66	x_p	TRUE
67	x_p	TRUE
68	z_p	TRUE
69	x_p	TRUE
70	x_p	TRUE
71	x_n	FALSE
72	z_n	TRUE
73	x_p	TRUE
74	y_n	TRUE
75	z_n	FALSE
76	z_p	FALSE
77	y_p	TRUE
78	y_p	TRUE
79	z_p	TRUE
80	y_p	FALSE
81	z_p	FALSE
82	y_n	TRUE
83	z_n	TRUE
84	y_n	TRUE
85	z_p	TRUE
86	y_p	TRUE
87	y_p	TRUE
88	y_p	TRUE
89	z_n	TRUE
90	y_p	TRUE
91	y_n	TRUE
92	x_n	TRUE
93	z_n	FALSE
94	y_p	TRUE
95	y_n	TRUE
96	z_n	TRUE
97	x_n	TRUE
98	x_n	TRUE
99	z_n	TRUE
100	x_p	TRUE
101	y_p	TRUE
102	x_n	TRUE
103	x_p	TRUE
104	x_n	TRUE
105	z_n	FALSE
106	z_p	TRUE
107	z_p	TRUE
108	z_n	TRUE
109	y_n	TRUE
110	z_p	TRUE
111	z_p	TRUE
112	z_n	TRUE
113	x_n	TRUE
114	y_n	TRUE
115	y_n	FALSE
116	z_n	FALSE
117	x_p	TRUE
118	z_p	TRUE
119	y_p	TRUE
120	z_n	FALSE
